# Supplementary material for: Comparison of Antibody Responses against Two Molecules from Ascaris lumbricoides: The Allergen Asc l 5 and the Immunomodulatory Protein Al-CPI
Source: Biology (Basel). 2023 Oct 16;12(10):1340. doi: 10.3390/biology12101340 (PMC10604738; doi:10.3390/biology12101340)
Supplement: Supplementary file 1 [file biology-12-01340-s001.zip]

Archive with 1 entries (1 files):
- biology-2592512-supplementary.pdf
